# Supplementary material for: Propyl Gallate Attenuates Methylglyoxal-Induced Alzheimer-like Cognitive Deficits and Neuroinflammation in Mice
Source: Int J Mol Sci. 2026 Jan 4;27(1):511. doi: 10.3390/ijms27010511 (PMC12786693; doi:10.3390/ijms27010511)
Supplement: Supplementary file 1 [file ijms-27-00511-s001.zip]

Archive with 1 entries (1 files):
- ijms-4068951-supplementary.pdf
